# Supplementary material for: PLIN2 Promotes Lipid Accumulation in Ascites‐Associated Macrophages and Ovarian Cancer Progression by HIF1α/SPP1 Signaling
Source: Adv Sci (Weinh). 2025 Feb 7;12(12):2411314. doi: 10.1002/advs.202411314 (PMC11948008; doi:10.1002/advs.202411314)
Supplement: Supplementary file 2 — Supplemental Table 1 [file ADVS-12-2411314-s002.xlsx]

## Sheet: table S1
Table S1. Clinical information of patients
Clinical information of samples from ovarian cancer patients
Patient ID	Age	Histologic type	Stage	samples
P1	53	HGSOC	IIIa	Tumor
P2	63	HGSOC	IIIc	Tumor
P3	67	HGSOC	IIb	Tumor
P4	48	HGSOC	IIIc	Tumor, metastases
P5	48	HGSOC	IIIa	Tumor, ascites
P6	63	HGSOC	IIIc	Tumor, metastases, ascites
P7	52	HGSOC	IIIc	Tumor, metastases, ascites
P8	35	Uterine fibroids	-	Abdominal washing
P9	45	Uterine fibroids	-	Abdominal washing
P10	52	Uterine fibroids	-	Abdominal washing
P11	50	CIN	-	ovary
P12	48	CIN	-	ovary
P13	49	CIN	-	ovary
