# Supplementary material for: PLIN2 Promotes Lipid Accumulation in Ascites‐Associated Macrophages and Ovarian Cancer Progression by HIF1α/SPP1 Signaling
Source: Adv Sci (Weinh). 2025 Feb 7;12(12):2411314. doi: 10.1002/advs.202411314 (PMC11948008; doi:10.1002/advs.202411314)
Supplement: Supplementary file 3 — Supplemental Table 2 [file ADVS-12-2411314-s009.xlsx]

## Sheet: Sheet1
Table S2.Summary of scRNA-seq
	NO1	NO2	NO3	OC1	OC2	OC3	OC4	OC5	OC6	OC7	TC1	TC2	TC3	AW1	AW2	AW3	AC1	AC2	AC3
Total cell number	1728	2226	2039	10476	1374	7927	4887	3182	3363	2704	3323	5593	3634	4234	3046	6967	480	5090	4897
Qualified cell number	1505	1118	1567	8109	839	6189	2865	2070	2509	1327	2125	3226	2163	3248	2539	5002	353	1967	3325
min genes/cell	601	601	601	601	602	601	602	601	601	604	604	601	601	609	601	602	611	610	602
max genes/cell	3999	3890	3999	3997	3997	3995	3999	3987	3987	3990	3998	3998	3983	3996	3994	3998	3982	3995	3999
min UMI/cells	1038.98	1035.13	997.765	825.843	1284.69	820.886	876.1	973.531	717.053	899.595	876.071	849.399	845.588	1101.24	966.24	838.104	991.215	948.477	878.815
max UMI/cell	98844.1	48329.6	36794.5	22063.4	16139.2	26271.1	103510	31583	44010.2	67797	57234.2	19697.3	39115.5	50169	21268.8	21775.8	19955	24798	51874.2
