# Supplementary material for: PLIN2 Promotes Lipid Accumulation in Ascites‐Associated Macrophages and Ovarian Cancer Progression by HIF1α/SPP1 Signaling
Source: Adv Sci (Weinh). 2025 Feb 7;12(12):2411314. doi: 10.1002/advs.202411314 (PMC11948008; doi:10.1002/advs.202411314)
Supplement: Supplementary file 6 — Supplemental Table 5 [file ADVS-12-2411314-s007.xlsx]

## Sheet: Table S5
Table S5. M1 M2 signature
Signature Genes Used to Define M1, M2 Phenotypes. Related to Figures S2C and S2D.
M1	M2
IL23	IL4R
TNF	CCL4
CXCL9	CCL13
CXCL10	CCL20
CXCL11	CCL17
CD86	CCL18
IL1A	CCL22
IL1B	CCL24
IL6	LYVE1
CCL5	VEGFA
IRF5	VEGFB
IRF1	VEGFC
CD40	VEGFD
IDO1	EGF
KYNU	CTSA
CCR7	CTSB
	CTSC
	CTSD
	TGFB1
	TGFB2
	TGFB3
	MMP14
	MMP19
	MMP9
	CLEC7A
	WNT7B
	FASL
	TNFSF12
	TNFSF8
	CD276
	VTCN1
	MSR1
	FN1
	IRF4
