# Supplementary material for: PLIN2 Promotes Lipid Accumulation in Ascites‐Associated Macrophages and Ovarian Cancer Progression by HIF1α/SPP1 Signaling
Source: Adv Sci (Weinh). 2025 Feb 7;12(12):2411314. doi: 10.1002/advs.202411314 (PMC11948008; doi:10.1002/advs.202411314)
Supplement: Supplementary file 7 — Supplemental Table 6 [file ADVS-12-2411314-s006.xlsx]

## Sheet: Table S6
Table S6. SiRNA sequence
si-h-PLIN2_001	GTCACGTACTCTTGCAATT
si-h-PLIN2_002	GGGTTAAAGAAGCTAAGCA
si-m-PLIN2_001	GATCAGTACCCGTATTTGA
si-m-PLIN2_002	GGTGGATAAGACCAAAGGA
si-h-HIF1α_001	GGAACATGATGGTTCACTT
si-h-HIF1α_002	CTACCCACATACATAAAGA
si-m-SPP1_001	GAAACTCTTCCAAGCAATT
si-m-SPP1_002	GTCAGCTGGATGAACCAAG
