# Supplementary material for: PLIN2 Promotes Lipid Accumulation in Ascites‐Associated Macrophages and Ovarian Cancer Progression by HIF1α/SPP1 Signaling
Source: Adv Sci (Weinh). 2025 Feb 7;12(12):2411314. doi: 10.1002/advs.202411314 (PMC11948008; doi:10.1002/advs.202411314)
Supplement: Supplementary file 8 — Supplemental Table 7 [file ADVS-12-2411314-s001.xlsx]

## Sheet: Table S7
Antibody/Reagent List
ANTIBODY/Reagent	COMPANY	COUNTRY	CATALOG
Nile Red	Abmole	USA	7385673
BODIPY 493/503	GLPBIO	USA	GC42959
LIVE DEAD FIX 808/876	Thermofisher	USA	L34982
Zombie UV™ Fixable Viability Kit	BioLegend	USA	423107
Plin2-AF647	Abcam	USA	ab201351
Plin2-AF647	Novus	USA	NBP2-54369AF647
CD45-BV605	BioLegend	USA	304042
CD11b-PE	BioLegend	USA	101207
CD68-BV421	BioLegend	USA	333828
CD45-BV780	Thermofisher	USA	78945942
F4/80-PE	BioLegend	USA	123110
CD45-FITC	BD	USA	553080
CD14-PE	BioLegend	USA	325606
HRP-conjugated secondary antibody	abcam	USA	ab6885
DAPI	Solarbio	China	S2110
anti-CD206 antibody	R&D	USA	AF2535-SP
anti-plin2 antibody	Proteintech	China	15294-1-AP
anti-HIF1α antibody	CST	USA	36169T
anti-SPP1 antibody	Abcam	USA	ab283656
β-actin	CST	China	4970S
GAPDH	ZSGB Biotech	China	TA-08
