# Supplementary material for: PLIN2 Promotes Lipid Accumulation in Ascites‐Associated Macrophages and Ovarian Cancer Progression by HIF1α/SPP1 Signaling
Source: Adv Sci (Weinh). 2025 Feb 7;12(12):2411314. doi: 10.1002/advs.202411314 (PMC11948008; doi:10.1002/advs.202411314)
Supplement: Supplementary file 9 — Supplemental Table 8 [file ADVS-12-2411314-s004.xlsx]

## Sheet: Table S8
Table S8 Primer sequence
Primer sequences for Real-time PCR
Name	Forward primer (5’→3’)	Reverse primer (5’→3’)
H-PLIN2	CACCCCCCTTACAGGCATAGGTAT	AAACATACCTATGCCTGTAAGGGG
H-HIF1α	TCGGACAGCCTCACCAAACAG	GCATGATCGTCTGGCTGCTG
H-SPP1	CTCCATTGACTCGAACGACTC	CAGGTCTGCGAAACTTCTTAGAT
H-CXCL3	CCAAACCGAAGTCATAGCCAC	TGCTCCCCTTGTTCAGTATCT
H-EREG	GTGATTCCATCATGTATCCCAGG	GCCATTCATGTCAGAGCTACACT
H/M-β-ACTIN	ACAACGGCTCCGGCATGTGC	GCAGCTCATTGTAGAAGGTGTGG
M-Plin2	GATTGAATTCGCCAGGAAGA	TGGCATGTAGTCTGGAGCTG
M-Spp1	AGCAAGAAACTCTTCCAAGCAA	GTGAGATTCGTCAGATTCATCCG
M-Hif1α	CTTGCTCATCAGTTGCCACTTCC	TGTCGCCGTCATCTGTTAGCAC
M-Ereg	CTGCCTCTTGGGTCTTGACG	GCGGTACAGTTATCCTCGGATTC
